# Supplementary material for: Diagnostic Challenges in Patients with Inborn Errors of Immunity with Different Manifestations of Immune Dysregulation
Source: J Clin Med. 2022 Jul 20;11(14):4220. doi: 10.3390/jcm11144220 (PMC9324612; doi:10.3390/jcm11144220)
Supplement: Supplementary file 1 [file jcm-11-04220-s001.zip]

Archive with 1 entries (1 files):
- jcm-1808503-supplementary.pdf
